# Supplementary material for: Multi-Omics Alterations in Rat Kidneys upon Chronic Glyphosate Exposure
Source: Biomolecules. 2025 Oct 1;15(10):1399. doi: 10.3390/biom15101399 (PMC12564323; doi:10.3390/biom15101399)
Supplement: Supplementary file 1 [file biomolecules-15-01399-s001.zip]

Archive with 1 entries (1 files):
- biomolecules-3756465-supplementary.pdf
